# Supplementary material for: An Analysis of Soil Coring Strategies to Estimate Root Depth in Maize (Zea mays) and Common Bean (Phaseolus vulgaris)
Source: Plant Phenomics. 2020 Nov 8;2020:3252703. doi: 10.34133/2020/3252703 (PMC7706327; doi:10.34133/2020/3252703)
Supplement: Supplementary Materials — Supplementary Figure 1: distribution of total root length of the three root system architecture (RSA) phenotypes generated by OpenSimRoot. Supplementary Figure 2: distribution of D95 for the different simulated maize phenotypes at the 6 different coring locations. Depth in cm is given on the y axis. Supplementary Figure 3: resampling of 2,000 simulation model fits testing the rate at which bean (top) and maize (bottom) RSA phenotypes are known to be different pass the 0.05 p value threshold for rejection of equal root length distribution. Soil core locations are given across the top as well as random core locations and a monolith (whole-plot). The rejection rate is on the y axis and number of replications on the x axis. The depth at which 50%, 80%, 90%, and 95% (D50, D80, D90, D95) of roots can be found is plotted for each location and species combination. Supplementary Figure 4: simulated RLD profile by phenotype (rows) and coring location (columns) with average whole-plot RLD profile overlaid in red on each panel. Supplementary Figure 5: panel A shows the Voronoi field-derived RLD profile for the 2 years of field data. Panel B shows the coefficient of variation by year and depth for the 2 years of field data, 2015 on the left side and 2016 on the right side. Supplementary Figure 6: root length by depth in 2015 (x axis) and 2016 (y axis) field trials by different locations (numbered) and species. The diagonal dashed line indicates 1 : 1 equivalence. Supplementary Figure 7: depth above which 50% (D50) of root length is found for simulated bean (top) and maize (bottom) phenotypes at the six different coring locations, a random core location, and a monolith. Y axis is depth and RSA phenotypes are on the x axis. Colors indicate number of sampling replicates. Supplementary Figure 8: depth above which 95% (D95) of root length is found for simulated bean (top) and maize (bottom) phenotypes at the six different coring locations, a random core location, and a monolith. Y ax [file 3252703.f1.zip › 3252703.f1/Suppl Table 1_.xlsx]

## Sheet: confusion matrix_two phenotypes
Crop	Location used for prediction	Model Accuracy	Actual Group	Predicted Group
Maize				maize_deep	maize_shallow
	1	0.93	maize_deep	48	2
			maize_shallow	3	47
				maize_deep	maize_shallow
	2	0.91	maize_deep	47	3
			maize_shallow	5	45
				maize_deep	maize_shallow
	3	0.73	maize_deep	43	7
			maize_shallow	17	33
				maize_deep	maize_shallow
	6	0.94	maize_deep	46	4
			maize_shallow	6	44
				maize_deep	maize_shallow
	6 and 1	0.96	maize_deep	46	4
			maize_shallow	0	50
				maize_deep	maize_shallow
	6 and 2	0.94	maize_deep	48	2
			maize_shallow	4	46
				maize_deep	maize_shallow
	6 and 3	0.96	maize_deep	40	10
			maize_shallow	17	33
Bean
				bean_deep	bean_shallow
	1	0.65	bean_deep	37	13
			bean_shallow	20	30
				bean_deep	bean_shallow
	2	0.74	bean_deep	31	19
			bean_shallow	11	39
				bean_deep	bean_shallow
	3		bean_deep	47	3
		0.94	bean_shallow	5	45
				bean_deep	bean_shallow
	6	0.54	bean_deep	26	24
			bean_shallow	15	35
				bean_deep	bean_shallow
	3 and 1	0.9	bean_deep	48	2
			bean_shallow	8	42
				bean_deep	bean_shallow
	3 and 2	0.86	bean_deep	44	6
			bean_shallow	8	42
				bean_deep	bean_shallow
	3 and 6	0.83	bean_deep	27	23
			bean_shallow	23	27

## Sheet: confusion matrix_three phenotyp
Crop	Location used for prediction	Model Accuracy	Actual Group	Predicted group
				maize	maize_deep	maize_shallow
Maize			maize	24	7	19
	Loc1	0.66	maize_deep	2	48	0
			maize_shallow	10	3	37
				maize	maize_deep	maize_shallow
			maize	24	5	21
	Loc2	0.66	maize_deep	5	43	2
			maize_shallow	12	3	35
				maize	maize_deep	maize_shallow
			maize	18	20	12
	Loc3	0.58	maize_deep	6	39	5
			maize_shallow	12	15	23
				maize	maize_deep	maize_shallow
			maize	31	4	15
	Loc6	0.74	maize_deep	4	42	4
			maize_shallow	10	3	37
Bean				bean	bean_deep	bean_shallow
			bean_	16	11	23
	Loc1	0.48	bean_deep	8	28	14
			bean_shallow	15	7	28
				bean	bean_deep	bean_shallow
			bean_	24	7	19
	Loc2	0.48	bean_deep	21	22	7
			bean_shallow	22	5	23
				bean	bean_deep	bean_shallow
	Loc3	0.66	bean_	20	12	18
			bean_deep	3	43	4
			bean_shallow	18	3	29
				bean	bean_deep	bean_shallow
	Loc6	0.45	bean_	27	16	7
			bean_deep	19	20	11
			bean_shallow	18	12	20
