# Supplementary material for: An Analysis of Soil Coring Strategies to Estimate Root Depth in Maize (Zea mays) and Common Bean (Phaseolus vulgaris)
Source: Plant Phenomics. 2020 Nov 8;2020:3252703. doi: 10.34133/2020/3252703 (PMC7706327; doi:10.34133/2020/3252703)
Supplement: Supplementary Materials — Supplementary Figure 1: distribution of total root length of the three root system architecture (RSA) phenotypes generated by OpenSimRoot. Supplementary Figure 2: distribution of D95 for the different simulated maize phenotypes at the 6 different coring locations. Depth in cm is given on the y axis. Supplementary Figure 3: resampling of 2,000 simulation model fits testing the rate at which bean (top) and maize (bottom) RSA phenotypes are known to be different pass the 0.05 p value threshold for rejection of equal root length distribution. Soil core locations are given across the top as well as random core locations and a monolith (whole-plot). The rejection rate is on the y axis and number of replications on the x axis. The depth at which 50%, 80%, 90%, and 95% (D50, D80, D90, D95) of roots can be found is plotted for each location and species combination. Supplementary Figure 4: simulated RLD profile by phenotype (rows) and coring location (columns) with average whole-plot RLD profile overlaid in red on each panel. Supplementary Figure 5: panel A shows the Voronoi field-derived RLD profile for the 2 years of field data. Panel B shows the coefficient of variation by year and depth for the 2 years of field data, 2015 on the left side and 2016 on the right side. Supplementary Figure 6: root length by depth in 2015 (x axis) and 2016 (y axis) field trials by different locations (numbered) and species. The diagonal dashed line indicates 1 : 1 equivalence. Supplementary Figure 7: depth above which 50% (D50) of root length is found for simulated bean (top) and maize (bottom) phenotypes at the six different coring locations, a random core location, and a monolith. Y axis is depth and RSA phenotypes are on the x axis. Colors indicate number of sampling replicates. Supplementary Figure 8: depth above which 95% (D95) of root length is found for simulated bean (top) and maize (bottom) phenotypes at the six different coring locations, a random core location, and a monolith. Y ax [file 3252703.f1.zip › 3252703.f1/Suppl. material 2.csv]

	loc_comb	crp	Missclassifcation Error Rate (SE)	rep	N	error_test.qda.error	sd	se	ci
1	Loc1 _ Loc1	bean	0.32 (SE = 0.002)	51	100	0.32	0.023441309	0.002	0.004651264
2	Loc1 _ Loc1	maize	0.07 (SE = 0.002)	51	100	0.07	0.018229735	0.002	0.003617175
3	Loc1 _ Loc2	bean	0.27 (SE = 0.003)	51	100	0.27	0.032737092	0.003	0.006495749
4	Loc1 _ Loc2	maize	0.06 (SE = 0.002)	51	100	0.06	0.016696942	0.002	0.003313036
5	Loc1 _ Loc3	bean	0.12 (SE = 0.003)	51	100	0.12	0.029490625	0.003	0.00585158
6	Loc1 _ Loc3	maize	0.1 (SE = 0.002)	51	100	0.10	0.024308622	0.002	0.004823358
7	Loc1 _ Loc6	bean	0.31 (SE = 0.004)	51	100	0.31	0.041790724	0.004	0.008292186
8	Loc1 _ Loc6	maize	0.07 (SE = 0.004)	51	100	0.07	0.043854673	0.004	0.008701719
9	Loc2 _ Loc1	bean	0.27 (SE = 0.003)	51	100	0.27	0.032737092	0.003	0.006495749
10	Loc2 _ Loc1	maize	0.06 (SE = 0.002)	51	100	0.06	0.016696942	0.002	0.003313036
11	Loc2 _ Loc2	bean	0.26 (SE = 0.003)	51	100	0.26	0.025603819	0.003	0.005080353
12	Loc2 _ Loc2	maize	0.11 (SE = 0.002)	51	100	0.11	0.016847504	0.002	0.00334291
13	Loc2 _ Loc3	bean	0.15 (SE = 0.004)	51	100	0.15	0.038257501	0.004	0.007591118
14	Loc2 _ Loc3	maize	0.1 (SE = 0.002)	51	100	0.10	0.021296369	0.002	0.004225662
15	Loc2 _ Loc6	bean	0.24 (SE = 0.004)	51	100	0.24	0.040012624	0.004	0.007939373
16	Loc2 _ Loc6	maize	0.07 (SE = 0.003)	51	100	0.07	0.028087166	0.003	0.005573103
17	Loc3 _ Loc1	bean	0.12 (SE = 0.003)	51	100	0.12	0.029490625	0.003	0.00585158
18	Loc3 _ Loc1	maize	0.1 (SE = 0.002)	51	100	0.10	0.024308622	0.002	0.004823358
19	Loc3 _ Loc2	bean	0.15 (SE = 0.004)	51	100	0.15	0.038257501	0.004	0.007591118
20	Loc3 _ Loc2	maize	0.1 (SE = 0.002)	51	100	0.10	0.021296369	0.002	0.004225662
21	Loc3 _ Loc3	bean	0.1 (SE = 0.002)	51	100	0.10	0.022224747	0.002	0.004409872
22	Loc3 _ Loc3	maize	0.25 (SE = 0.003)	51	100	0.25	0.033948862	0.003	0.006736191
23	Loc3 _ Loc6	bean	0.13 (SE = 0.003)	51	100	0.13	0.027061471	0.003	0.005369583
24	Loc3 _ Loc6	maize	0.1 (SE = 0.003)	51	100	0.10	0.031156172	0.003	0.006182061
25	Loc6 _ Loc1	bean	0.31 (SE = 0.004)	51	100	0.31	0.041790724	0.004	0.008292186
26	Loc6 _ Loc1	maize	0.07 (SE = 0.004)	51	100	0.07	0.043854673	0.004	0.008701719
27	Loc6 _ Loc2	bean	0.24 (SE = 0.004)	51	100	0.24	0.040012624	0.004	0.007939373
28	Loc6 _ Loc2	maize	0.07 (SE = 0.003)	51	100	0.07	0.028087166	0.003	0.005573103
29	Loc6 _ Loc3	bean	0.13 (SE = 0.003)	51	100	0.13	0.027061471	0.003	0.005369583
30	Loc6 _ Loc3	maize	0.1 (SE = 0.003)	51	100	0.10	0.031156172	0.003	0.006182061
31	Loc6 _ Loc6	bean	0.43 (SE = 0.005)	51	100	0.43	0.046329954	0.005	0.009192868
32	Loc6 _ Loc6	maize	0.13 (SE = 0.003)	51	100	0.13	0.034245106	0.003	0.006794972
			0 (SE = 0)
			0 (SE = 0)
			0 (SE = 0)
			0 (SE = 0)
			0 (SE = 0)
			0 (SE = 0)
			0 (SE = 0)
			0 (SE = 0)
			0 (SE = 0)
			0 (SE = 0)
			0 (SE = 0)
			0 (SE = 0)
			0 (SE = 0)
			0 (SE = 0)
			0 (SE = 0)
			0 (SE = 0)
			0 (SE = 0)
			0 (SE = 0)
			0 (SE = 0)
			0 (SE = 0)
			0 (SE = 0)
			0 (SE = 0)
			0 (SE = 0)
			0 (SE = 0)
			0 (SE = 0)
			0 (SE = 0)
			0 (SE = 0)
			0 (SE = 0)
			0 (SE = 0)
			0 (SE = 0)
			0 (SE = 0)
			0 (SE = 0)
			0 (SE = 0)
			0 (SE = 0)
			0 (SE = 0)
			0 (SE = 0)
			0 (SE = 0)
			0 (SE = 0)
			0 (SE = 0)
			0 (SE = 0)
			0 (SE = 0)
			0 (SE = 0)
			0 (SE = 0)
			0 (SE = 0)
			0 (SE = 0)
			0 (SE = 0)
			0 (SE = 0)
			0 (SE = 0)
			0 (SE = 0)
			0 (SE = 0)
			0 (SE = 0)
			0 (SE = 0)
			0 (SE = 0)
			0 (SE = 0)
			0 (SE = 0)
			0 (SE = 0)
			0 (SE = 0)
			0 (SE = 0)
			0 (SE = 0)
			0 (SE = 0)
			0 (SE = 0)
			0 (SE = 0)
			0 (SE = 0)
			0 (SE = 0)
			0 (SE = 0)
			0 (SE = 0)
			0 (SE = 0)
			0 (SE = 0)
			0 (SE = 0)
			0 (SE = 0)
			0 (SE = 0)
			0 (SE = 0)
			0 (SE = 0)
			0 (SE = 0)
			0 (SE = 0)
			0 (SE = 0)
			0 (SE = 0)
			0 (SE = 0)
			0 (SE = 0)
			0 (SE = 0)
			0 (SE = 0)
			0 (SE = 0)
			0 (SE = 0)
			0 (SE = 0)
			0 (SE = 0)
			0 (SE = 0)
			0 (SE = 0)
			0 (SE = 0)
			0 (SE = 0)
			0 (SE = 0)
			0 (SE = 0)
			0 (SE = 0)
			0 (SE = 0)
			0 (SE = 0)
			0 (SE = 0)
			0 (SE = 0)
			0 (SE = 0)
			0 (SE = 0)
			0 (SE = 0)
			0 (SE = 0)
			0 (SE = 0)
			0 (SE = 0)
			0 (SE = 0)
			0 (SE = 0)
			0 (SE = 0)
			0 (SE = 0)
			0 (SE = 0)
			0 (SE = 0)
			0 (SE = 0)
			0 (SE = 0)
			0 (SE = 0)
			0 (SE = 0)
			0 (SE = 0)
			0 (SE = 0)
			0 (SE = 0)
			0 (SE = 0)
			0 (SE = 0)
			0 (SE = 0)
			0 (SE = 0)
			0 (SE = 0)
			0 (SE = 0)
			0 (SE = 0)
			0 (SE = 0)
			0 (SE = 0)
			0 (SE = 0)
			0 (SE = 0)
			0 (SE = 0)
			0 (SE = 0)
			0 (SE = 0)
			0 (SE = 0)
			0 (SE = 0)
			0 (SE = 0)
			0 (SE = 0)
			0 (SE = 0)
			0 (SE = 0)
			0 (SE = 0)
			0 (SE = 0)
			0 (SE = 0)
			0 (SE = 0)
			0 (SE = 0)
			0 (SE = 0)
			0 (SE = 0)
			0 (SE = 0)
			0 (SE = 0)
			0 (SE = 0)
			0 (SE = 0)
			0 (SE = 0)
			0 (SE = 0)
			0 (SE = 0)
			0 (SE = 0)
			0 (SE = 0)
			0 (SE = 0)
			0 (SE = 0)
			0 (SE = 0)
			0 (SE = 0)
			0 (SE = 0)
			0 (SE = 0)
			0 (SE = 0)
			0 (SE = 0)
			0 (SE = 0)
			0 (SE = 0)
			0 (SE = 0)
			0 (SE = 0)
			0 (SE = 0)
			0 (SE = 0)
			0 (SE = 0)
			0 (SE = 0)
			0 (SE = 0)
			0 (SE = 0)
			0 (SE = 0)
			0 (SE = 0)
			0 (SE = 0)
			0 (SE = 0)
			0 (SE = 0)
			0 (SE = 0)
			0 (SE = 0)
			0 (SE = 0)
			0 (SE = 0)
			0 (SE = 0)
			0 (SE = 0)
			0 (SE = 0)
			0 (SE = 0)
			0 (SE = 0)
			0 (SE = 0)
			0 (SE = 0)
			0 (SE = 0)
			0 (SE = 0)
			0 (SE = 0)
			0 (SE = 0)
			0 (SE = 0)
			0 (SE = 0)
			0 (SE = 0)
			0 (SE = 0)
			0 (SE = 0)
			0 (SE = 0)
			0 (SE = 0)
			0 (SE = 0)
			0 (SE = 0)
			0 (SE = 0)
			0 (SE = 0)
			0 (SE = 0)
			0 (SE = 0)
			0 (SE = 0)
			0 (SE = 0)
			0 (SE = 0)
			0 (SE = 0)
			0 (SE = 0)
			0 (SE = 0)
			0 (SE = 0)
			0 (SE = 0)
			0 (SE = 0)
			0 (SE = 0)
			0 (SE = 0)
			0 (SE = 0)
			0 (SE = 0)
			0 (SE = 0)
			0 (SE = 0)
			0 (SE = 0)
			0 (SE = 0)
			0 (SE = 0)
			0 (SE = 0)
			0 (SE = 0)
			0 (SE = 0)
			0 (SE = 0)
