# Supplementary material for: An Analysis of Soil Coring Strategies to Estimate Root Depth in Maize (Zea mays) and Common Bean (Phaseolus vulgaris)
Source: Plant Phenomics. 2020 Nov 8;2020:3252703. doi: 10.34133/2020/3252703 (PMC7706327; doi:10.34133/2020/3252703)
Supplement: Supplementary Materials — Supplementary Figure 1: distribution of total root length of the three root system architecture (RSA) phenotypes generated by OpenSimRoot. Supplementary Figure 2: distribution of D95 for the different simulated maize phenotypes at the 6 different coring locations. Depth in cm is given on the y axis. Supplementary Figure 3: resampling of 2,000 simulation model fits testing the rate at which bean (top) and maize (bottom) RSA phenotypes are known to be different pass the 0.05 p value threshold for rejection of equal root length distribution. Soil core locations are given across the top as well as random core locations and a monolith (whole-plot). The rejection rate is on the y axis and number of replications on the x axis. The depth at which 50%, 80%, 90%, and 95% (D50, D80, D90, D95) of roots can be found is plotted for each location and species combination. Supplementary Figure 4: simulated RLD profile by phenotype (rows) and coring location (columns) with average whole-plot RLD profile overlaid in red on each panel. Supplementary Figure 5: panel A shows the Voronoi field-derived RLD profile for the 2 years of field data. Panel B shows the coefficient of variation by year and depth for the 2 years of field data, 2015 on the left side and 2016 on the right side. Supplementary Figure 6: root length by depth in 2015 (x axis) and 2016 (y axis) field trials by different locations (numbered) and species. The diagonal dashed line indicates 1 : 1 equivalence. Supplementary Figure 7: depth above which 50% (D50) of root length is found for simulated bean (top) and maize (bottom) phenotypes at the six different coring locations, a random core location, and a monolith. Y axis is depth and RSA phenotypes are on the x axis. Colors indicate number of sampling replicates. Supplementary Figure 8: depth above which 95% (D95) of root length is found for simulated bean (top) and maize (bottom) phenotypes at the six different coring locations, a random core location, and a monolith. Y ax [file 3252703.f1.zip › 3252703.f1/Suppl. material s3.csv]

	loc_comb	crp	Missclassifcation Error Rate (SE)	rep	N	error_test.qda.error	sd	se	ci
1	Loc1 _ Loc1	bean	0.511333333333333 (SE = 0.00152936097949819)	51	100	0.511333333	0.01529361	0.001529361	0.003034584
3	Loc1 _ Loc1	maize	0.312 (SE = 0.00231716379134379)	51	100	0.312	0.023171638	0.002317164	0.004597756
4	Loc1 _ Loc2	bean	0.476 (SE = 0.00407780667702307)	51	100	0.476	0.040778067	0.004077807	0.008091253
6	Loc1 _ Loc2	maize	0.268666666666667 (SE = 0.00341712857188132)	51	100	0.268666667	0.034171286	0.003417129	0.006780324
7	Loc1 _ Loc3	bean	0.384666666666667 (SE = 0.00274710336170851)	51	100	0.384666667	0.027471034	0.002747103	0.005450849
9	Loc1 _ Loc3	maize	0.302666666666667 (SE = 0.00293896001517872)	51	100	0.302666667	0.0293896	0.00293896	0.005831534
10	Loc1 _ Loc6	bean	0.497333333333333 (SE = 0.00222625895983126)	51	100	0.497333333	0.02226259	0.002226259	0.004417381
12	Loc1 _ Loc6	maize	0.232666666666667 (SE = 0.00306238905293891)	51	100	0.232666667	0.030623891	0.003062389	0.006076444
13	Loc2 _ Loc1	bean	0.476 (SE = 0.00407780667702307)	51	100	0.476	0.040778067	0.004077807	0.008091253
15	Loc2 _ Loc1	maize	0.268666666666667 (SE = 0.00341712857188132)	51	100	0.268666667	0.034171286	0.003417129	0.006780324
16	Loc2 _ Loc2	bean	0.482 (SE = 0.00248993484515336)	51	100	0.482	0.024899348	0.002489935	0.004940571
18	Loc2 _ Loc2	maize	0.37 (SE = 0.00185319816380856)	51	100	0.37	0.018531982	0.001853198	0.003677147
19	Loc2 _ Loc3	bean	0.390666666666667 (SE = 0.00336616824660058)	51	100	0.390666667	0.033661682	0.003366168	0.006679208
21	Loc2 _ Loc3	maize	0.323333333333333 (SE = 0.0024572666463965)	51	100	0.323333333	0.024572666	0.002457267	0.00487575
22	Loc2 _ Loc6	bean	0.504666666666667 (SE = 0.00426980103726948)	51	100	0.504666667	0.04269801	0.004269801	0.008472212
24	Loc2 _ Loc6	maize	0.183333333333333 (SE = 0.00177903995598277)	51	100	0.183333333	0.0177904	0.00177904	0.003530001
25	Loc3 _ Loc1	bean	0.384666666666667 (SE = 0.00274710336170851)	51	100	0.384666667	0.027471034	0.002747103	0.005450849
27	Loc3 _ Loc1	maize	0.302666666666667 (SE = 0.00293896001517872)	51	100	0.302666667	0.0293896	0.00293896	0.005831534
28	Loc3 _ Loc2	bean	0.390666666666667 (SE = 0.00336616824660058)	51	100	0.390666667	0.033661682	0.003366168	0.006679208
30	Loc3 _ Loc2	maize	0.323333333333333 (SE = 0.0024572666463965)	51	100	0.323333333	0.024572666	0.002457267	0.00487575
31	Loc3 _ Loc3	bean	0.360666666666667 (SE = 0.00347445382832507)	51	100	0.360666667	0.034744538	0.003474454	0.00689407
33	Loc3 _ Loc3	maize	0.475333333333333 (SE = 0.00203339128912272)	51	100	0.475333333	0.020333913	0.002033391	0.004034689
34	Loc3 _ Loc6	bean	0.362666666666667 (SE = 0.0034190986663499)	51	100	0.362666667	0.034190987	0.003419099	0.006784234
36	Loc3 _ Loc6	maize	0.259333333333333 (SE = 0.00178407973932609)	51	100	0.259333333	0.017840797	0.00178408	0.003540001
37	Loc6 _ Loc1	bean	0.497333333333333 (SE = 0.00222625895983126)	51	100	0.497333333	0.02226259	0.002226259	0.004417381
39	Loc6 _ Loc1	maize	0.232666666666667 (SE = 0.00306238905293891)	51	100	0.232666667	0.030623891	0.003062389	0.006076444
40	Loc6 _ Loc2	bean	0.504666666666667 (SE = 0.00426980103726948)	51	100	0.504666667	0.04269801	0.004269801	0.008472212
42	Loc6 _ Loc2	maize	0.183333333333333 (SE = 0.00177903995598277)	51	100	0.183333333	0.0177904	0.00177904	0.003530001
43	Loc6 _ Loc3	bean	0.362666666666667 (SE = 0.0034190986663499)	51	100	0.362666667	0.034190987	0.003419099	0.006784234
45	Loc6 _ Loc3	maize	0.259333333333333 (SE = 0.00178407973932609)	51	100	0.259333333	0.017840797	0.00178408	0.003540001
46	Loc6 _ Loc6	bean	0.578666666666667 (SE = 0.00282366144802524)	51	100	0.578666667	0.028236614	0.002823661	0.005602757
48	Loc6 _ Loc6	maize	0.247333333333333 (SE = 0.00192916071258835)	51	100	0.247333333	0.019291607	0.001929161	0.003827873
2	Loc1 _ Loc1	maize	0.293333333333333 (SE = 0.00152943822580374)	16	20	0.293333333	0.006839856	0.001529438	0.003201151
5	Loc1 _ Loc2	maize	0.413333333333333 (SE = 0)	16	10	0.413333333	0	0	0
8	Loc1 _ Loc3	maize	0.42 (SE = 0)	16	10	0.42	0	0	0
11	Loc1 _ Loc6	maize	0.413333333333333 (SE = 0)	16	10	0.413333333	0	0	0
14	Loc2 _ Loc1	maize	0.413333333333333 (SE = 0)	16	10	0.413333333	0	0	0
17	Loc2 _ Loc2	maize	0.36 (SE = 0)	16	10	0.36	0	0	0
20	Loc2 _ Loc3	maize	0.486666666666667 (SE = 0)	16	10	0.486666667	0	0	0
23	Loc2 _ Loc6	maize	0.34 (SE = 0)	16	10	0.34	0	0	0
26	Loc3 _ Loc1	maize	0.42 (SE = 0)	16	10	0.42	0	0	0
29	Loc3 _ Loc2	maize	0.486666666666667 (SE = 0)	16	10	0.486666667	0	0	0
32	Loc3 _ Loc3	maize	0.533333333333333 (SE = 0)	16	10	0.533333333	0	0	0
35	Loc3 _ Loc6	maize	0.446666666666667 (SE = 0)	16	10	0.446666667	0	0	0
38	Loc6 _ Loc1	maize	0.413333333333333 (SE = 0)	16	10	0.413333333	0	0	0
41	Loc6 _ Loc2	maize	0.34 (SE = 0)	16	10	0.34	0	0	0
44	Loc6 _ Loc3	maize	0.446666666666667 (SE = 0)	16	10	0.446666667	0	0	0
47	Loc6 _ Loc6	maize	0.266666666666667 (SE = 0)	16	10	0.266666667	0	0	0
			(SE = )
			(SE = )
			(SE = )
			(SE = )
			(SE = )
			(SE = )
			(SE = )
			(SE = )
			(SE = )
			(SE = )
			(SE = )
			(SE = )
			(SE = )
			(SE = )
			(SE = )
			(SE = )
			(SE = )
			(SE = )
			(SE = )
			(SE = )
			(SE = )
			(SE = )
			(SE = )
			(SE = )
			(SE = )
			(SE = )
			(SE = )
			(SE = )
			(SE = )
			(SE = )
			(SE = )
			(SE = )
			(SE = )
			(SE = )
			(SE = )
			(SE = )
			(SE = )
			(SE = )
			(SE = )
			(SE = )
			(SE = )
			(SE = )
			(SE = )
			(SE = )
			(SE = )
			(SE = )
			(SE = )
			(SE = )
			(SE = )
			(SE = )
			(SE = )
			(SE = )
			(SE = )
			(SE = )
			(SE = )
			(SE = )
			(SE = )
			(SE = )
			(SE = )
			(SE = )
			(SE = )
			(SE = )
			(SE = )
			(SE = )
			(SE = )
			(SE = )
			(SE = )
			(SE = )
			(SE = )
			(SE = )
			(SE = )
			(SE = )
			(SE = )
			(SE = )
			(SE = )
			(SE = )
			(SE = )
			(SE = )
			(SE = )
			(SE = )
			(SE = )
			(SE = )
			(SE = )
			(SE = )
			(SE = )
			(SE = )
			(SE = )
			(SE = )
			(SE = )
			(SE = )
			(SE = )
			(SE = )
			(SE = )
			(SE = )
			(SE = )
			(SE = )
			(SE = )
			(SE = )
			(SE = )
			(SE = )
			(SE = )
			(SE = )
			(SE = )
			(SE = )
			(SE = )
			(SE = )
			(SE = )
			(SE = )
			(SE = )
			(SE = )
			(SE = )
			(SE = )
			(SE = )
			(SE = )
			(SE = )
			(SE = )
			(SE = )
			(SE = )
			(SE = )
			(SE = )
			(SE = )
			(SE = )
			(SE = )
			(SE = )
			(SE = )
			(SE = )
			(SE = )
			(SE = )
			(SE = )
			(SE = )
			(SE = )
			(SE = )
			(SE = )
			(SE = )
			(SE = )
			(SE = )
			(SE = )
			(SE = )
			(SE = )
			(SE = )
			(SE = )
			(SE = )
			(SE = )
			(SE = )
			(SE = )
			(SE = )
			(SE = )
			(SE = )
			(SE = )
			(SE = )
			(SE = )
			(SE = )
			(SE = )
			(SE = )
			(SE = )
			(SE = )
			(SE = )
			(SE = )
			(SE = )
			(SE = )
			(SE = )
			(SE = )
			(SE = )
			(SE = )
			(SE = )
			(SE = )
			(SE = )
			(SE = )
			(SE = )
			(SE = )
			(SE = )
			(SE = )
			(SE = )
			(SE = )
			(SE = )
			(SE = )
			(SE = )
			(SE = )
			(SE = )
			(SE = )
			(SE = )
			(SE = )
			(SE = )
			(SE = )
			(SE = )
			(SE = )
			(SE = )
			(SE = )
			(SE = )
			(SE = )
			(SE = )
			(SE = )
			(SE = )
			(SE = )
			(SE = )
			(SE = )
			(SE = )
			(SE = )
			(SE = )
			(SE = )
			(SE = )
			(SE = )
			(SE = )
			(SE = )
			(SE = )
			(SE = )
			(SE = )
			(SE = )
